# Supplementary material for: Investigation on Hydrazonobenzenesulfonamides as Human Carbonic Anhydrase I, II, IX and XII Inhibitors
Source: Molecules. 2022 Dec 22;28(1):91. doi: 10.3390/molecules28010091 (PMC9822402; doi:10.3390/molecules28010091)
Supplement: Supplementary file 1 [file molecules-28-00091-s001.zip]

Archive with 1 entries (1 files):
- molecules-2111073-supplementary.pdf
